# Supplementary material for: An engineered photoswitchable mammalian pyruvate kinase
Source: FEBS J. 2017 Aug 16;284(18):2955–80. doi: 10.1111/febs.14175 (PMC5637921; doi:10.1111/febs.14175)
Supplement: Supplementary file 1 — Table S1. GC‐MS data corresponding to Fig. 10C–D [file FEBS-284-2955-s001.zip]

Archive with 1 entries (1 files):
- febs14175-sup-0001-TableS1.pdf
